# Supplementary material for: Energy-Level Interpretation of Carbazole Derivatives in Self-Assembling Monolayer
Source: Molecules. 2024 Apr 23;29(9):1910. doi: 10.3390/molecules29091910 (PMC11085244; doi:10.3390/molecules29091910)
Supplement: Supplementary file 1 [file molecules-29-01910-s001.zip]

Archive with 1 entries (1 files):
- molecules-2946273-supplementary.pdf
